# Supplementary material for: A gene expression signature predicts recurrence-free survival in meningioma
Source: Oncotarget. 2018 Feb 15;9(22):16087–98. doi: 10.18632/oncotarget.24498 (PMC5882319; doi:10.18632/oncotarget.24498)
Supplement: Supplementary file 2 [file oncotarget-09-16087-s002.xls]

## Sheet: Recurrent vs. Non-recurrent
GENES	TRAINING							VALIDATION							COMBINED COHORTS
	Non-recurrent			Recurrent			FOLD CHANGE (Recurrent vs. Non-recurrent)	Non-recurrent			Recurrent			FOLD CHANGE (Recurrent vs. Non-recurrent)	Non-recurrent	Recurrent	FOLD CHANGE (Recurrent vs. Non-recurrent)
	MIN	MAX	MEAN*	MIN	MAX	MEAN*		MIN	MAX	MEAN*	MIN	MAX	MEAN*		MEAN*	MEAN*
ANGPT2	-2.67004	4.65271	0.00379005	-2.14099	2.32619	0.31298	82.5794	-2.7262	4.42663	0.641394	-0.886116	3.94811	1.07089	1.66963	0.322592	0.691935	2.14492
C1QA	1.84937	5.79512	3.73751	1.72807	4.93511	3.19181	0.853993	0.90334	5.93679	2.99237	1.73708	4.08425	2.91208	0.973171	3.36494	3.05194	0.906984
CAV2	-2.68067	3.72362	1.14497	-2.33839	3.95697	1.44364	1.26086	-1.46707	5.24808	1.95157	0.109834	3.85794	2.30972	1.18352	1.54827	1.87668	1.21212
CDKN1A	0.70017	5.26763	3.34511	2.40844	4.55377	3.49221	1.04397	1.4765	5.99103	3.84913	2.15021	4.96307	3.60146	0.935656	3.59712	3.54683	0.98602
DKK3	0.336298	5.51428	3.63969	0.446545	5.75625	3.53715	0.971826	1.98753	6.63649	4.54463	1.81325	6.30153	4.15047	0.913268	4.09216	3.84381	0.939309
EDNRA	-1.52289	5.1904	2.19359	0.368342	4.50629	2.92038	1.33132	-2.51758	3.71778	1.41912	0.169925	2.98828	1.84613	1.3009	1.80635	2.38325	1.31937
EXT1	1.48744	5.69286	3.62409	1.36986	4.54731	3.67581	1.01427	0.679111	6.71561	4.30976	2.38797	5.57834	4.10542	0.952587	3.96692	3.89061	0.980764
FGF9	-0.699334	4.86646	2.32596	0.26197	4.64088	2.57407	1.10667	-2.33985	4.2798	1.99284	0.903331	3.07177	2.27695	1.14257	2.1594	2.42551	1.12323
FMO2	-2.06857	5.04227	0.470407	-1.46188	2.07205	0.0685311	0.145685	-3.17325	3.87655	-0.232311	-3.3837	1.4047	-0.865678	3.72638	0.119048	-0.398573	-3.34801
LAMP5	-1.74129	6.60295	0.755174	-0.713575	5.31602	1.39539	1.84778	-3.25568	6.72235	0.334432	-2.76349	2.21027	-0.769401	-2.30062	0.544803	0.312996	0.574513
MLPH	-1.01504	4.19345	1.50342	-0.933988	2.14552	0.745036	0.49556	-4.0609	3.53356	-0.270326	-2.81068	2.35729	-0.768691	2.84357	0.616549	-0.0118275	-0.0191834
PHLDA2	-2.23857	2.62911	0.554003	-1.79472	2.45919	0.693011	1.25092	-2.05025	2.1873	-0.221214	-1.57467	1.41313	-0.0774401	0.350068	0.166394	0.307786	1.84974
RHOBTB3	-1.91374	4.32747	0.506259	-1.36149	2.69137	0.363676	0.718359	-2.06534	4.03817	0.630924	-2.5253	2.52353	0.282093	0.447111	0.568591	0.322884	0.567867
RUNDC3B	-2.26073	3.32472	0.0812741	-2.63866	1.92775	-0.325245	-4.00182	-2.80176	3.0581	-0.269329	-2.15137	1.52148	-0.599632	2.22639	-0.0940273	-0.462438	4.91813
SCG2	-2.73201	4.92766	0.462446	-1.4671	5.26457	1.37276	2.96849	-3.27411	5.96747	0.975064	-2.22382	3.97784	0.331359	0.339833	0.718755	0.852062	1.18547
SEMA3C	-2.39838	4.89669	2.18535	0.123981	4.39996	2.2041	1.00858	-2.40741	5.90546	2.85914	-2.20795	4.58954	1.76646	0.617828	2.52225	1.98528	0.787108
SLC1A3	0.178203	5.23777	2.58358	0.976871	5.20734	2.73704	1.0594	1.53052	7.46216	4.70004	3.16138	5.91577	4.50244	0.957957	3.64181	3.61974	0.99394
TSPAN7	-0.305876	5.69449	2.61906	0.42424	5.41328	2.92892	1.11831	-0.238218	5.98672	3.40052	-0.340421	4.60605	2.60298	0.765467	3.00979	2.76595	0.918986
*Means are calculated across all samples per category
	Overall underepression in aggressive meningioma
	Overall overexpression in aggressive meningioma

## Sheet: 18-GEP Non-favorable vs. Fav
GENES	TRAINING							VALIDATION							COMBINED COHORTS
	18-GEP Favorable			18-GEP Non-favorable			FOLD CHANGE Non-fav vs. Fav)	18-GEP Favorable			18-GEP Non-favorable			FOLD CHANGE Non-fav vs. Fav)	18-GEP Favorable	18-GEP Non-favorable	FOLD CHANGE (Recurrent vs. Non-recurrent)
	MIN	MAX	MEAN*	MIN	MAX	MEAN*		MIN	MAX	MEAN*	MIN	MAX	MEAN*		MEAN*	MEAN*
ANGPT2	-2.67004	4.65271	0.0148381	-2.14099	2.32619	0.246078	16.5842	-2.7262	4.42663	0.773936	-0.886116	1.43104	0.263326	0.340243	0.394387	0.254702	0.645818
C1QA	1.84937	5.79512	3.75497	1.72807	4.33809	3.08605	0.821856	0.90334	5.93679	3.01559	1.40139	3.75022	2.61503	0.86717	3.38528	2.85054	0.842039
CAV2	-2.68067	3.72362	1.12588	-2.33839	3.95697	1.55921	1.38488	-1.46707	5.24808	2.03177	0.728118	3.52976	1.91936	0.944676	1.57883	1.73929	1.10163
CDKN1A	0.70017	5.26763	3.35815	1.86632	4.55377	3.41328	1.01642	1.4765	5.99103	3.84343	2.49578	4.90448	3.40698	0.886443	3.60079	3.41013	0.947051
DKK3	0.336298	5.51428	3.65909	0.446545	5.75625	3.41973	0.934586	1.81325	6.36989	4.44833	3.27562	6.63649	4.65511	1.04648	4.05371	4.03742	0.995982
EDNRA	-0.738462	5.1904	2.2428	-1.52289	4.50629	2.62244	1.16927	-2.51758	3.71778	1.48709	0.363528	2.82666	1.63871	1.10196	1.86494	2.13057	1.14243
EXT1	1.48744	5.69286	3.63109	1.36986	4.54731	3.63342	1.00064	0.827548	6.71561	4.28766	0.679111	5.57834	4.10736	0.95795	3.95937	3.87039	0.977527
FGF9	-0.699334	4.41563	2.29501	0.26197	4.86646	2.76153	1.20328	-2.33985	4.2798	2.01084	0.685557	3.10499	2.39303	1.19006	2.15293	2.57728	1.1971
FMO2	-2.06857	5.04227	0.48515	-1.46188	2.07205	-0.0207446	-0.0427592	-3.3837	3.87655	-0.285611	-2.36075	0.655247	-1.00158	3.50678	0.0997693	-0.511161	-5.12343
LAMP5	-1.74129	6.60295	0.76912	-0.831617	5.31602	1.31094	1.70447	-3.25568	6.72235	0.0721852	-0.572932	4.55988	0.574402	7.95734	0.420653	0.942673	2.24098
MLPH	-1.01504	4.19345	1.50134	-0.933988	2.14552	0.757627	0.504633	-4.0609	3.53356	-0.245982	-3.05336	-0.282581	-1.49426	6.07468	0.627681	-0.368318	-0.586791
PHLDA2	-2.23857	2.62911	0.540222	-1.79472	2.45919	0.776464	1.43731	-2.05025	2.1873	-0.205436	-1.07231	1.41313	-0.0809326	0.393956	0.167393	0.347766	2.07754
RHOBTB3	-1.91374	4.32747	0.517899	-1.36149	2.69137	0.293185	0.566104	-2.5253	4.03817	0.511782	-0.537754	2.7421	1.04525	2.04237	0.514841	0.669216	1.29985
RUNDC3B	-2.26073	3.32472	0.0706123	-2.63866	1.92775	-0.260682	-3.69173	-2.80176	3.0581	-0.342842	-2.17921	1.33301	-0.243815	0.71116	-0.136115	-0.252248	1.85321
SCG2	-2.73201	4.92766	0.476293	-1.4671	5.26457	1.28891	2.70614	-3.27411	5.96747	0.69411	-0.380557	4.57978	2.3099	3.32785	0.585201	1.7994	3.07485
SEMA3C	-2.39838	4.89669	2.21646	-1.87982	4.39996	2.01568	0.909415	-2.40741	5.90546	2.75865	0.298154	4.07892	1.61175	0.584252	2.48755	1.81371	0.729116
SLC1A3	0.178203	5.23777	2.60772	0.437796	5.20734	2.59083	0.993521	1.53052	6.82153	4.60941	3.92652	7.46216	5.1508	1.11745	3.60856	3.87081	1.07267
TSPAN7	-0.305876	5.69449	2.64497	-0.213501	5.41328	2.77205	1.04804	-0.340421	5.70645	3.2111	2.47647	5.98672	3.57332	1.1128	2.92803	3.17268	1.08355
*Means are calculated across all samples per category
