# Supplementary material for: A gene expression signature predicts recurrence-free survival in meningioma
Source: Oncotarget. 2018 Feb 15;9(22):16087–98. doi: 10.18632/oncotarget.24498 (PMC5882319; doi:10.18632/oncotarget.24498)
Supplement: Supplementary file 3 [file oncotarget-09-16087-s003.xls]

## Sheet: Sheet1
Sample ID	Source - author	Source
GSM416809	LEE	GSE16581
GSM416854	LEE	GSE16581
GSM416849	LEE	GSE16581
GSM416847	LEE	GSE16581
GSM416840	LEE	GSE16581
GSM416812	LEE	GSE16581
GSM416839	LEE	GSE16581
GSM416837	LEE	GSE16581
GSM416805	LEE	GSE16581
GSM416836	LEE	GSE16581
GSM416865	LEE	GSE16581
GSM416864	LEE	GSE16581
GSM416835	LEE	GSE16581
GSM416834	LEE	GSE16581
GSM416833	LEE	GSE16581
GSM416832	LEE	GSE16581
GSM416830	LEE	GSE16581
GSM416859	LEE	GSE16581
GSM416829	LEE	GSE16581
GSM416828	LEE	GSE16581
GSM416825	LEE	GSE16581
GSM416824	LEE	GSE16581
GSM416807	LEE	GSE16581
GSM416822	LEE	GSE16581
GSM416821	LEE	GSE16581
GSM416819	LEE	GSE16581
GSM416806	LEE	GSE16581
GSM416816	LEE	GSE16581
GSM416814	LEE	GSE16581
GSM416810	LEE	GSE16581
GSM416808	LEE	GSE16581
GSM416803	LEE	GSE16581
GSM416801	LEE	GSE16581
GSM416799	LEE	GSE16581
GSM416798	LEE	GSE16581
GSM416804	LEE	GSE16581
GSM416844	LEE	GSE16581
GSM416843	LEE	GSE16581
GSM416838	LEE	GSE16581
GSM416860	LEE	GSE16581
GSM416811	LEE	GSE16581
GSM416826	LEE	GSE16581
GSM416831	LEE	GSE16581
GSM416827	LEE	GSE16581
GSM416863	LEE	GSE16581
GSM416817	LEE	GSE16581
GSM416813	LEE	GSE16581
GSM416800	LEE	GSE16581
GSM416861	LEE	GSE16581
GSM239800	CLAUS	GSE9438
GSM239770	CLAUS	GSE9438
GSM239771	CLAUS	GSE9438
GSM239772	CLAUS	GSE9438
GSM239773	CLAUS	GSE9438
GSM239774	CLAUS	GSE9438
GSM239775	CLAUS	GSE9438
GSM239776	CLAUS	GSE9438
GSM239777	CLAUS	GSE9438
GSM239778	CLAUS	GSE9438
GSM239779	CLAUS	GSE9438
GSM239780	CLAUS	GSE9438
GSM239781	CLAUS	GSE9438
GSM239782	CLAUS	GSE9438
GSM239783	CLAUS	GSE9438
GSM239784	CLAUS	GSE9438
GSM239785	CLAUS	GSE9438
GSM239786	CLAUS	GSE9438
GSM239787	CLAUS	GSE9438
GSM239788	CLAUS	GSE9438
GSM239789	CLAUS	GSE9438
GSM239790	CLAUS	GSE9438
GSM239791	CLAUS	GSE9438
GSM239792	CLAUS	GSE9438
GSM239793	CLAUS	GSE9438
GSM239794	CLAUS	GSE9438
GSM239795	CLAUS	GSE9438
GSM239796	CLAUS	GSE9438
GSM239797	CLAUS	GSE9438
GSM239798	CLAUS	GSE9438
GSM239799	CLAUS	GSE9438
GSM1060065	TABERNERO	GSE43290
GSM1060066	TABERNERO	GSE43290
GSM1060067	TABERNERO	GSE43290
GSM1060068	TABERNERO	GSE43290
GSM1060069	TABERNERO	GSE43290
GSM1060070	TABERNERO	GSE43290
GSM1060071	TABERNERO	GSE43290
GSM1060072	TABERNERO	GSE43290
GSM1060073	TABERNERO	GSE43290
GSM1060074	TABERNERO	GSE43290
GSM1060075	TABERNERO	GSE43290
GSM1060076	TABERNERO	GSE43290
GSM1060077	TABERNERO	GSE43290
GSM1060078	TABERNERO	GSE43290
GSM1060079	TABERNERO	GSE43290
GSM1060080	TABERNERO	GSE43290
GSM1060081	TABERNERO	GSE43290
GSM1060082	TABERNERO	GSE43290
GSM1060083	TABERNERO	GSE43290
GSM1060084	TABERNERO	GSE43290
GSM1060085	TABERNERO	GSE43290
GSM1060086	TABERNERO	GSE43290
GSM1060087	TABERNERO	GSE43290
GSM1060088	TABERNERO	GSE43290
GSM1060089	TABERNERO	GSE43290
GSM1060090	TABERNERO	GSE43290
GSM1060091	TABERNERO	GSE43290
GSM1060092	TABERNERO	GSE43290
GSM1060093	TABERNERO	GSE43290
GSM1060094	TABERNERO	GSE43290
GSM1060095	TABERNERO	GSE43290
GSM1060096	TABERNERO	GSE43290
GSM1060097	TABERNERO	GSE43290
GSM1060098	TABERNERO	GSE43290
GSM1060099	TABERNERO	GSE43290
GSM1060100	TABERNERO	GSE43290
GSM1060101	TABERNERO	GSE43290
GSM1060102	TABERNERO	GSE43290
GSM1060103	TABERNERO	GSE43290
GSM1060104	TABERNERO	GSE43290
GSM1060105	TABERNERO	GSE43290
GSM1060106	TABERNERO	GSE43290
GSM1060107	TABERNERO	GSE43290
GSM1060108	TABERNERO	GSE43290
GSM1060109	TABERNERO	GSE43290
GSM1060110	TABERNERO	GSE43290
GSM1060111	TABERNERO	GSE43290
